# Supplementary material for: Adsorption Studies on the Removal of Anionic and Cationic Dyes from Aqueous Solutions Using Discarded Masks and Lignin
Source: Molecules. 2023 Apr 10;28(8):3349. doi: 10.3390/molecules28083349 (PMC10143327; doi:10.3390/molecules28083349)
Supplement: Supplementary file 1 [file molecules-28-03349-s001.zip]

Archive with 1 entries (1 files):
- molecules-2317771-supplementary.pdf
